# Supplementary material for: Run-on of germline apoptosis promotes gonad senescence in C. elegans
Source: Oncotarget. 2016 May 31;7(26):39082–96. doi: 10.18632/oncotarget.9681 (PMC5129915; doi:10.18632/oncotarget.9681)
Supplement: Supplementary file 2 [file oncotarget-07-39082-s002.xls]

## Sheet: SurvTab2_ (2)final
Publication:				Explanation:
Survival data contact:	david.gems@ucl.ac.uk			Cohort name: as short and precise as possible
Date:	2012-11-27			Description: optional longer description
Species:	C. elegans			Treatment / condition could be WT, chico+/-, CR 50%, drug adminitstration XY, etc
Definition of day 1:	First day of adulthood			Final format [type]-[DB]:[ID]-[dose] [unit]-[starttime] [unit]
Event/death definition:	No response to touch			Please provide database or literature references where possible e.g. FlybaseID, GeneID, Stocking No, …
Censoring definition:	<>			Type of event: for analysis everything apart from "death" will be interpreted as censor; with different censoring reasons explained in DB but not in analysis from file
Cohort name:	N2			Cohort name:	ced-3 RNAi			Cohort name:				Cohort name:				Cohort name:				Cohort name:				Cohort name:				Cohort name:
Description:	N2 L4440			Description:	N2 on ced-3 RNAi			Description:				Description:				Description:				Description:				Description:				Description:
Strain (background):	N2			Strain (background):	N2			Strain (background):	N2			Strain (background):	N2			Strain (background):	N2			Strain (background):	N2			Strain (background):	N2			Strain (background):	N2
Sex (gender):	Hermaphrodites			Sex (gender):	Hermaphrodites			Sex (gender):	Hermaphrodites			Sex (gender):	Hermaphrodites			Sex (gender):	Hermaphrodites			Sex (gender):	Hermaphrodites			Sex (gender):	Hermaphrodites			Sex (gender):	Hermaphrodites
Matings:	Selfing			Matings:	Selfing			Matings:	Selfing			Matings:	Selfing			Matings:	Selfing			Matings:	Selfing			Matings:	Selfing			Matings:	Selfing
Temperature:	20˚C			Temperature:	20˚C			Temperature:	20˚C			Temperature:	20˚C			Temperature:	20˚C			Temperature:	20˚C			Temperature:	20˚C			Temperature:	20˚C
Humidity:	N/A			Humidity:	N/A			Humidity:	N/A			Humidity:	N/A			Humidity:	N/A			Humidity:	N/A			Humidity:	N/A			Humidity:	N/A
Light/dark cycle:	Dark			Light/dark cycle:	Dark			Light/dark cycle:	Dark			Light/dark cycle:	Dark			Light/dark cycle:	Dark			Light/dark cycle:	Dark			Light/dark cycle:	Dark			Light/dark cycle:	Dark
Noise:	N/A			Noise:	N/A			Noise:	N/A			Noise:	N/A			Noise:	N/A			Noise:	N/A			Noise:	N/A			Noise:	N/A
Food and liquid:	HT115 (IPTG plates)			Food and liquid:	HT115 (IPTG plates)			Food and liquid:	NGM OP50			Food and liquid:	NGM OP50			Food and liquid:	NGM OP50			Food and liquid:	NGM OP50			Food and liquid:	NGM OP50			Food and liquid:	NGM OP50
Housing:	60 mm agar plates			Housing:	60 mm agar plates			Housing:	60 mm agar plates			Housing:	60 mm agar plates			Housing:	60 mm agar plates			Housing:	60 mm agar plates			Housing:	60 mm agar plates			Housing:	60 mm agar plates
Animals/housing:	25			Animals/housing:	25			Animals/housing:	25			Animals/housing:	25			Animals/housing:	25			Animals/housing:	25			Animals/housing:	25			Animals/housing:	25
Group composition:	<>			Group composition:	<>			Group composition:	<>			Group composition:	<>			Group composition:	<>			Group composition:	<>			Group composition:	<>			Group composition:	<>
Treatment / condition:	L4440 from egg, no FUdR			Treatment / condition:	ced-3 RNAi from L4, no FUdR			Treatment / condition:				Treatment / condition:				Treatment / condition:				Treatment / condition:				Treatment / condition:				Treatment / condition:
Time unit:	Days			Time unit:	Days			Time unit:	Days			Time unit:	Days			Time unit:	Days			Time unit:	Days			Time unit:	Days			Time unit:	Days
	100				100				0				0				0				0				0				0
Age	Number of events	Type of event		Age	Number of events	Type of event		Age	Number of events	Type of event		Age	Number of events	Type of event		Age	Number of events	Type of event		Age	Number of events	Type of event		Age	Number of events	type of event		Age	Number of events	Type of event
1	3	bag		1	2	dis
1	1	kil		1	1	bag
1	1			2	3	bag
2	5	bag		3	3	rup
3	1	bag		3	1	bag
5	2	dis		5	2	rup
8	1			9	1
9	1			12	8
12	23	cont		15	19
12	5			17	12
15	10			20	36
17	4			22	11
20	1	otw		24	1
20	1	dis
20	14
22	17
24	9
27	1

## Sheet: JMP
Age	Frequency	Censor	Group
0	0	0	N2 L4440
1	1	0	N2 L4440
2	0	0	N2 L4440
3	0	0	N2 L4440
5	0	0	N2 L4440
8	1	0	N2 L4440
9	1	0	N2 L4440
12	5	0	N2 L4440
15	10	0	N2 L4440
17	4	0	N2 L4440
20	14	0	N2 L4440
22	17	0	N2 L4440
24	9	0	N2 L4440
27	1	0	N2 L4440
29	0	0	N2 L4440
31	0	0	N2 L4440
0	0	1	N2 L4440
1	4	1	N2 L4440
2	5	1	N2 L4440
3	1	1	N2 L4440
5	2	1	N2 L4440
8	0	1	N2 L4440
9	0	1	N2 L4440
12	23	1	N2 L4440
15	0	1	N2 L4440
17	0	1	N2 L4440
20	2	1	N2 L4440
22	0	1	N2 L4440
24	0	1	N2 L4440
27	0	1	N2 L4440
29	0	1	N2 L4440
31	0	1	N2 L4440
0	0	0	N2 ced-3 RNAi
1	0	0	N2 ced-3 RNAi
2	0	0	N2 ced-3 RNAi
3	0	0	N2 ced-3 RNAi
5	0	0	N2 ced-3 RNAi
8	0	0	N2 ced-3 RNAi
9	1	0	N2 ced-3 RNAi
12	8	0	N2 ced-3 RNAi
15	19	0	N2 ced-3 RNAi
17	12	0	N2 ced-3 RNAi
20	36	0	N2 ced-3 RNAi
22	11	0	N2 ced-3 RNAi
24	1	0	N2 ced-3 RNAi
27	0	0	N2 ced-3 RNAi
29	0	0	N2 ced-3 RNAi
31	0	0	N2 ced-3 RNAi
0	0	1	N2 ced-3 RNAi
1	3	1	N2 ced-3 RNAi
2	3	1	N2 ced-3 RNAi
3	4	1	N2 ced-3 RNAi
5	2	1	N2 ced-3 RNAi
8	0	1	N2 ced-3 RNAi
9	0	1	N2 ced-3 RNAi
12	0	1	N2 ced-3 RNAi
15	0	1	N2 ced-3 RNAi
17	0	1	N2 ced-3 RNAi
20	0	1	N2 ced-3 RNAi
22	0	1	N2 ced-3 RNAi
24	0	1	N2 ced-3 RNAi
27	0	1	N2 ced-3 RNAi
29	0	1	N2 ced-3 RNAi
31	0	1	N2 ced-3 RNAi
