# Supplementary material for: Run-on of germline apoptosis promotes gonad senescence in C. elegans
Source: Oncotarget. 2016 May 31;7(26):39082–96. doi: 10.18632/oncotarget.9681 (PMC5129915; doi:10.18632/oncotarget.9681)
Supplement: Supplementary file 3 [file oncotarget-07-39082-s003.xls]

## Sheet: SurvTab2_ (2)final
Publication:				Explanation:
Survival data contact:	david.gems@ucl.ac.uk			Cohort name: as short and precise as possible
Date:	2012-08-21			Description: optional longer description
Species:	C. elegans			Treatment / condition could be WT, chico+/-, CR 50%, drug adminitstration XY, etc
Definition of day 1:	First day of adulthood			Final format [type]-[DB]:[ID]-[dose] [unit]-[starttime] [unit]
Event/death definition:	No response to touch			Please provide database or literature references where possible e.g. FlybaseID, GeneID, Stocking No, …
Censoring definition:	<>			Type of event: for analysis everything apart from "death" will be interpreted as censor; with different censoring reasons explained in DB but not in analysis from file
Cohort name:	N2			Cohort name:	L4 ced-3 RNAi			Cohort name:	ced-3 mutant			Cohort name:	egg ced-3 RNAi			Cohort name:				Cohort name:				Cohort name:				Cohort name:
Description:	N2 L4440			Description:	N2 on ced-3 RNAi			Description:	ced-3			Description:	N2 on ced-3 RNAi			Description:				Description:				Description:				Description:
Strain (background):	N2			Strain (background):	N2			Strain (background):	ced-3(n717)			Strain (background):	N2			Strain (background):	N2			Strain (background):	N2			Strain (background):	N2			Strain (background):	N2
Sex (gender):	Hermaphrodites			Sex (gender):	Hermaphrodites			Sex (gender):	Hermaphrodites			Sex (gender):	Hermaphrodites			Sex (gender):	Hermaphrodites			Sex (gender):	Hermaphrodites			Sex (gender):	Hermaphrodites			Sex (gender):	Hermaphrodites
Matings:	Selfing			Matings:	Selfing			Matings:	Selfing			Matings:	Selfing			Matings:	Selfing			Matings:	Selfing			Matings:	Selfing			Matings:	Selfing
Temperature:	20˚C			Temperature:	20˚C			Temperature:	20˚C			Temperature:	20˚C			Temperature:	20˚C			Temperature:	20˚C			Temperature:	20˚C			Temperature:	20˚C
Humidity:	N/A			Humidity:	N/A			Humidity:	N/A			Humidity:	N/A			Humidity:	N/A			Humidity:	N/A			Humidity:	N/A			Humidity:	N/A
Light/dark cycle:	Dark			Light/dark cycle:	Dark			Light/dark cycle:	Dark			Light/dark cycle:	Dark			Light/dark cycle:	Dark			Light/dark cycle:	Dark			Light/dark cycle:	Dark			Light/dark cycle:	Dark
Noise:	N/A			Noise:	N/A			Noise:	N/A			Noise:	N/A			Noise:	N/A			Noise:	N/A			Noise:	N/A			Noise:	N/A
Food and liquid:	HT115(IPTG plates)			Food and liquid:	HT115(IPTG plates)			Food and liquid:	HT115(IPTG plates)			Food and liquid:	HT115(IPTG plates)			Food and liquid:	NGM OP50			Food and liquid:	NGM OP50			Food and liquid:	NGM OP50			Food and liquid:	NGM OP50
Housing:	60 mm agar plates			Housing:	60 mm agar plates			Housing:	60 mm agar plates			Housing:	60 mm agar plates			Housing:	60 mm agar plates			Housing:	60 mm agar plates			Housing:	60 mm agar plates			Housing:	60 mm agar plates
Animals/housing:	25			Animals/housing:	25			Animals/housing:	25			Animals/housing:	25			Animals/housing:	25			Animals/housing:	25			Animals/housing:	25			Animals/housing:	25
Group composition:	<>			Group composition:	<>			Group composition:	<>			Group composition:	<>			Group composition:	<>			Group composition:	<>			Group composition:	<>			Group composition:	<>
Treatment / condition:	L4440 from egg, 15mM FUdR			Treatment / condition:	ced-3 RNAi from L4, 15mM FUdR			Treatment / condition:	L4440 from egg, 15mM FUdR			Treatment / condition:	ced-3 RNAi from egg, 15mM FUdR			Treatment / condition:				Treatment / condition:				Treatment / condition:				Treatment / condition:
Time unit:	Days			Time unit:	Days			Time unit:	Days			Time unit:	Days			Time unit:	Days			Time unit:	Days			Time unit:	Days			Time unit:	Days
	97				100				99				100				0				0				0				0
Age	Number of events	Type of event		Age	Number of events	Type of event		Age	Number of events	Type of event		Age	Number of events	Type of event		Age	Number of events	Type of event		Age	Number of events	Type of event		Age	Number of events	type of event		Age	Number of events	Type of event
8	1			3	1	dis		3	1			3	5	dis
10	4			10	5			3	1	lst		3	1	lst
10	3	lst		10	2	rup		6	1			3	2	rup
13	11			10	1	dis		10	1			6	1	rup
13	1	rup		13	2			10	1	lst		8	1	rup
15	4			13	4	rup		10	3	rup		8	1	dis
15	4	rup		15	7			13	6			10	3
17	10			15	1	rup		15	13			10	1	rup
17	2	dis		17	15			17	11			10	1	otw
20	7			20	16			20	14			13	2
22	4			20	1	dis		22	9			15	6
22	1	otw		22	12			24	12			15	2	rup
24	9			22	1	otw		27	19			17	14
27	18			24	8			29	7			17	1	dis
29	11			27	12							20	18
31	1			29	8							22	24
34	5			31	4							24	9
36	1											27	6
												29	1
												31	1

## Sheet: JMP
Age	Frequency	Censor	Group
0	0	0	N2
1	0	0	N2
3	0	0	N2
6	0	0	N2
8	1	0	N2
10	4	0	N2
13	11	0	N2
15	4	0	N2
17	10	0	N2
20	7	0	N2
22	4	0	N2
24	9	0	N2
27	18	0	N2
29	11	0	N2
31	1	0	N2
34	5	0	N2
36	1	0	N2
0	0	1	N2
1	0	1	N2
3	0	1	N2
6	0	1	N2
8	0	1	N2
10	3	1	N2
13	1	1	N2
15	4	1	N2
17	2	1	N2
20	0	1	N2
22	1	1	N2
24	0	1	N2
27	0	1	N2
29	0	1	N2
31	0	1	N2
34	0	1	N2
36	0	1	N2
0	0	0	ced-3(n717)
1	0	0	ced-3(n717)
3	1	0	ced-3(n717)
6	1	0	ced-3(n717)
8	0	0	ced-3(n717)
10	1	0	ced-3(n717)
13	6	0	ced-3(n717)
15	13	0	ced-3(n717)
17	11	0	ced-3(n717)
20	14	0	ced-3(n717)
22	9	0	ced-3(n717)
24	12	0	ced-3(n717)
27	19	0	ced-3(n717)
29	7	0	ced-3(n717)
31	0	0	ced-3(n717)
34	0	0	ced-3(n717)
36	0	0	ced-3(n717)
0	0	1	ced-3(n717)
1	0	1	ced-3(n717)
3	1	1	ced-3(n717)
6	0	1	ced-3(n717)
8	0	1	ced-3(n717)
10	4	1	ced-3(n717)
13	0	1	ced-3(n717)
15	0	1	ced-3(n717)
17	0	1	ced-3(n717)
20	0	1	ced-3(n717)
22	0	1	ced-3(n717)
24	0	1	ced-3(n717)
27	0	1	ced-3(n717)
29	0	1	ced-3(n717)
31	0	1	ced-3(n717)
34	0	1	ced-3(n717)
36	0	1	ced-3(n717)
0	0	0	ced-3 rnai from L4
1	0	0	ced-3 rnai from L4
3	0	0	ced-3 rnai from L4
6	0	0	ced-3 rnai from L4
8	0	0	ced-3 rnai from L4
10	5	0	ced-3 rnai from L4
13	2	0	ced-3 rnai from L4
15	7	0	ced-3 rnai from L4
17	15	0	ced-3 rnai from L4
20	16	0	ced-3 rnai from L4
22	12	0	ced-3 rnai from L4
24	8	0	ced-3 rnai from L4
27	12	0	ced-3 rnai from L4
29	8	0	ced-3 rnai from L4
31	4	0	ced-3 rnai from L4
34	0	0	ced-3 rnai from L4
36	0	0	ced-3 rnai from L4
0	0	1	ced-3 rnai from L4
1	0	1	ced-3 rnai from L4
3	1	1	ced-3 rnai from L4
6	0	1	ced-3 rnai from L4
8	0	1	ced-3 rnai from L4
10	3	1	ced-3 rnai from L4
13	4	1	ced-3 rnai from L4
15	1	1	ced-3 rnai from L4
17	0	1	ced-3 rnai from L4
20	1	1	ced-3 rnai from L4
22	1	1	ced-3 rnai from L4
24	0	1	ced-3 rnai from L4
27	0	1	ced-3 rnai from L4
29	0	1	ced-3 rnai from L4
31	0	1	ced-3 rnai from L4
34	0	1	ced-3 rnai from L4
36	0	1	ced-3 rnai from L4
0	0	0	ced-3 rnai from egg
1	0	0	ced-3 rnai from egg
3	0	0	ced-3 rnai from egg
6	0	0	ced-3 rnai from egg
8	0	0	ced-3 rnai from egg
10	3	0	ced-3 rnai from egg
13	2	0	ced-3 rnai from egg
15	6	0	ced-3 rnai from egg
17	14	0	ced-3 rnai from egg
20	18	0	ced-3 rnai from egg
22	24	0	ced-3 rnai from egg
24	9	0	ced-3 rnai from egg
27	6	0	ced-3 rnai from egg
29	1	0	ced-3 rnai from egg
31	1	0	ced-3 rnai from egg
34	0	0	ced-3 rnai from egg
36	0	0	ced-3 rnai from egg
0	0	1	ced-3 rnai from egg
1	0	1	ced-3 rnai from egg
3	8	1	ced-3 rnai from egg
6	1	1	ced-3 rnai from egg
8	2	1	ced-3 rnai from egg
10	2	1	ced-3 rnai from egg
13	0	1	ced-3 rnai from egg
15	2	1	ced-3 rnai from egg
17	1	1	ced-3 rnai from egg
20	0	1	ced-3 rnai from egg
22	0	1	ced-3 rnai from egg
24	0	1	ced-3 rnai from egg
27	0	1	ced-3 rnai from egg
29	0	1	ced-3 rnai from egg
31	0	1	ced-3 rnai from egg
34	0	1	ced-3 rnai from egg
36	0	1	ced-3 rnai from egg
